# Supplementary material for: Associations between joint effusion in the knee and gene expression levels in the circulation: a meta-analysis
Source: F1000Res. 2016 Jan 27;5:109. [Version 1] doi: 10.12688/f1000research.7763.1 (PMC4837985; doi:10.12688/f1000research.7763.1)
Supplement: Supplementary file 1 [file f1000research-5-8357-s0000.tgz]

Archive with 1 entries (1 files):
- ecd588b8-8829-4331-90aa-223a08d28642.docx
